# Supplementary material for: Variation in Water-Holding Capacity in Sphagnum Species Depends on Both Plant and Colony Structure
Source: Plants (Basel). 2024 Apr 9;13(8):1061. doi: 10.3390/plants13081061 (PMC11053561; doi:10.3390/plants13081061)
Supplement: Supplementary file 1 [file plants-13-01061-s001.zip]

Archive with 1 entries (1 files):
- plants-2895679-1-supplementary.pdf
